# Supplementary material for: Adenovirus phagocytosis by neutrophils triggers a pro-inflammatory response
Source: PLoS Pathog. 2026 Apr 6;22(4):e1013504. doi: 10.1371/journal.ppat.1013504 (PMC13102305; doi:10.1371/journal.ppat.1013504)
Supplement: S2 File — (XLSX) [file ppat.1013504.s015.xlsx]

## Sheet: Fig 1A-B
Data used for Figures 1A-B
	Association index
		PMN	PMN + Ad3	PMN + Ad5
		19	4833.06	575
		15	1098.3	206
		52	8696.77	3502
		23	1448.55	64
	Mean	27.25	4019	1087
	SEM	8.41	1772	812.3
			Ad5				Ad3
		HS	Ad only	Ad + HS	Ad + HI-HS	Ad + IgG-depleted HS	Ad only	Ad + HS	Ad + HI-HS	Ad + IgG-depleted HS
	2021-03-25	14	575	385204	394574	42972	4370.69	142293	185648	64488.2
	2021-01-15	17	206	61147	66136	431	573.472	45035.8	48101.7	236.244
	2020-03-10	34	3502	133826	147962	5647	2402.4	65155.1	136055	17894.3
	2021-05-06	26	64	167631			672.864	114170
	2021-12-03			99582				11222.4
	2021-10-08	37		77817				33364.9
	2022-05-12	25		208128				55431.6
	Mean	25.5	1086.75	161905	202891	16350	2004.86	66667.4	123268	27539.6
	SEM	3.69459	812.253	41954.4	98709.6	13395.9	893.414	17426.9	40217.7	19164.6

## Sheet: Fig 1C-D
Data used for Figures 1C-D
	Mean fluorescence intensity (FL1 channel)
		With Ad5									With Ad3
		HS	CD32	IgG2	CD16	IgG1	CD32 + CD16	IgG1 + IgG2			HS	CD32	IgG2	CD16	IgG1	CD32 + CD16	IgG1 + IgG2
	2022-04-19	601857	447747	606419	607441	595511				2022-06-07	94492.6	86518.9	108966	109749	107727	82583	123068
	2022-04-26	358138	250112	264523	357203	424295	315087	359036		2022-06-28	71626.9	50032.9	63764.6	47366.3	59095.3	55536.8	62209.1
	2022-05-23	1.05128e+06	912152	408142	1.03949e+06	866664	410400	887124		2022-07-28	31351.2	15236	20943.5	30979.8	28097	22605.1	40361
	2022-06-21	378249	95622.6	354704	343929	445306	73513.2	337520		2023-02-07	34753.8	16172.5	24202.9	30172.6	31614.3	12362.6	30628.2
	2023-03-15	113458	5110.45	89372.2	106452	162888	8464.27	71571.8		2023-03-15	7184.33	5226.33	8019.42	9292.17	8328.99	8479.04	8479.04
	2023-03-13	154627	102296	238598	248797	218271	63501.8	254780		Mean	47881.8	34637.3	45179.2	45511.9	46972.4	36313.3	52949.2
	Mean	442935	302173	326960	450553	452156	174193	382006		SEM	13145.2	12692.9	15609.5	14501.4	14544.9	12021.9	16514.9
	SEM	141232	137458	71557	135482	105130	72313	124199
	Ad-positive cell percentage (M2 gate, FL1 channel)
		With Ad5									With Ad3
		HS	CD32	IgG2	CD16	IgG1	CD32 + CD16	IgG1 + IgG2			HS	CD32	IgG2	CD16	IgG1	CD32 + CD16	IgG1 + IgG2
	2022-04-19	0.4172	0.2581	0.4275	0.453	0.4665				2022-06-07	0.3453	0.2441	0.3759	0.3486	0.3641	0.2555	0.4054
	2022-04-26	0.8119	0.7509	0.8147	0.8279	0.8194	0.797	0.8311		2022-06-28	0.2585	0.1587	0.2755	0.2313	0.2619	0.1499	0.3064
	2022-05-23	0.7904	0.6493	0.5783	0.7555	0.7215	0.5748	0.7336		2022-07-28	0.4135	0.3614	0.5675	0.4443	0.4613	0.2354	0.4056
	2022-06-21	0.5161	0.4067	0.4835	0.4942	0.6247	0.4221	0.4785		2023-02-07	0.4747	0.2241	0.4266	0.4636	0.4855	0.2319	0.4739
	2023-03-15	0.5407	0.6489	0.6949	0.4776	0.3679	0.559	0.6526		2023-03-15	0.5294	0.4976	0.5251	0.4755	0.4765	0.4189	0.4529
	2023-03-13	0.4654	0.3736	0.4811	0.5583	0.5211	0.3977	0.5198		Mean	0.40428	0.29718	0.43412	0.39266	0.40986	0.25832	0.40884
	Mean	0.590283	0.514583	0.58	0.594417	0.58685	0.55012	0.64312		SEM	0.04028	0.0505778	0.0441887	0.038978	0.0362504	0.0372118	0.0244148
	SEM	0.0689628	0.0794426	0.0607285	0.0646671	0.0684079	0.0649547	0.0598333
	Association index (Mean x %)
		With Ad5									With Ad3
		HS	CD32	IgG2	CD16	IgG1	CD32 + CD16	IgG1 + IgG2			HS	CD32	IgG2	CD16	IgG1	CD32 + CD16	IgG1 + IgG2
	2022-04-19	251095	115563	259244	275171	277806				2022-06-07	32628.3	21119.3	40960.2	38258.4	39223.2	21100	49891.9
	2022-04-26	290772	187809	215507	295728	347667	251125	298395		2022-06-28	18515.6	7940.23	17567.2	10955.8	15477	8324.96	19060.9
	2022-05-23	830932	592261	236029	785338	625298	235898	650794		2022-07-28	12963.7	5506.29	11885.4	13764.3	12961.2	5321.23	16370.4
	2022-06-21	195214	38889.7	171500	169970	278183	31029.9	161503		2023-02-07	16497.6	3624.25	10325	13988	15348.8	2866.88	14514.7
	2023-03-15	61346.8	3316.17	62104.8	50841.5	59926.6	4731.53	46707.8		2023-03-15	3803.38	2600.62	4211	4418.43	3968.76	3551.87	3840.16
	2023-03-13	71963.6	38217.7	114789	138903	113741	25254.6	132434		Mean	26450.1	17376.6	31160.9	25839.4	33134.5	41566.9	32240.5
	Mean	283554	162676	176529	285992	283770	109608	257967		SEM	7963.59	7648.24	11581	7526.64	11259.2	21647.3	9161.16
	SEM	115856	90111.5	31000.7	106450	81610.2	50110.4	96962.6
	Inhibition binding percentages were then calcultated from association indexes
	Binding inhibition (%)
			With Ad5										With Ad3
			Ad5 HS	Ad5 HS + CD32	Ad5 HS + IgG2 ctrl	Ad5 HS + CD16	Ad5 HS + IgG1 ctrl	Ad5 HS CD32 CD16	Ad5 HS IgG1 IgG2				Ad3 HS	Ad3 HS + CD32	Ad3 HS + IgG2 ctrl	Ad3 HS + CD16	Ad3 HS + IgG1 ctrl	Ad3 HS CD16 CD32	Ad3 HS IgG1 IgG2
	2022-04-19	Normalisation with Ad HS	1	0.460238	1.03246	1.09588	1.10638				2022-06-07	Normalisation with Ad HS	1	0.647269	1.25536	1.17255	1.20212	0.646677	1.5291
		Inhibition %		0.539762	-0.0324558	-0.0958846	-0.106378					Inhibition %		0.352731	-0.255357	-0.172554	-0.202124	0.353323	-0.5291
	2022-04-26	Normalisation with Ad HS	1	0.645898	0.741153	1.01704	1.19567	0.863648	1.02622		2022-06-28	Normalisation with Ad HS	1	0.428841	0.948778	0.591709	0.835894	0.44962	1.02945
		Inhibition %		0.354102	0.258847	-0.017045	-0.195669	0.136352	-0.0262168			Inhibition %		0.571159	0.0512222	0.408291	0.164106	0.55038	-0.0294516
	2022-05-23	Normalisation with Ad HS	1	0.712766	0.284053	0.945129	0.752526	0.78321	0.283896		2022-07-28	Normalisation with Ad HS	1	0.424746	0.916823	1.06176	0.999803	0.410471	1.26279
		Inhibition %		0.287234	0.715947	0.0548708	0.247474	0.21679	0.716104			Inhibition %		0.575254	0.083177	-0.0617566	0.000197179	0.589529	-0.262788
	2022-06-21	Normalisation with Ad HS	1	0.199216	0.87852	0.870683	1.42501	0.158953	0.827314		2023-03-15	Normalisation with Ad HS	1	0.683765	1.10717	1.16171	1.04348	0.933871	1.00967
		Inhibition %		0.800784	0.12148	0.129317	-0.425012	0.841047	0.172686			Inhibition %		0.316235	-0.107171	-0.161709	-0.0434822	0.0661291	-0.00966847
	2023-03-15	Normalisation with Ad HS	1	0.0540561	1.01236	0.828755	0.97685	0.0771275	0.761373		2023-02-07	Normalisation with Ad HS	1	0.219683	0.625846	0.84788	0.930362	0.173775	0.879808
		Inhibition %		0.945944	-0.0123556	0.171245	0.0231502	0.922872	0.238627			Inhibition %		0.780317	0.374154	0.15212	0.0696378	0.826225	0.120192
	2023-03-13	Normalisation with Ad HS	1	0.53107	1.5951	1.93019	1.58054	0.350937	1.8403				Inhibition percentage mean	0.5185	0.1009	0.1117	0.04686	0.4772	0.024
		Inhibition %		0.46893	-0.595104	-0.930191	-0.580536	0.649063	-0.840297				SEM	0.08477	0.06912	0.07965	0.03229	0.128	0.024
			Inhibition percentage mean	0.5663	0.1827	0.05923	0.04512	0.5534	0.2255
			SEM	0.1052	0.1146	0.03055	0.04065	0.1606	0.1314

## Sheet: Fig 3
Data used for Fig 3
	Colocalization percentage of Ad signal with Rab5 signal, per cell (Colocalization based on Ad centres of mass- Rab5 particles coincidence, JaCOP plugin, Fiji software)
		Ad5
	2021-06-18	Image	Image 1		Image 2		Image 3				Image 4		Image 5		Image 6			Image 7	Image 8	Image 9
		Cell n°	1	2	3	4	5	6	7	8	9	10	11	12	13	14	15	16	17	18	19
		Colocalization % per cell	14.7059	28.5714	30	62.5	17.3913	20	29.4118	10	25	100	0	35.7143	33.3333	12.5	75	57.1429	14.2857	0	25
	2021-04-08		Rab5 Ad5 11	Rab5 Ad5 9	Rab5 Ad5 8	Rab5 Ad5 6	Rab5 Ad5 4	Rab5 Ad5 3	Rab5 Ad5 2
			1	2	3	4	5	6	7	8
		Colocalization % per cell	100	42.8571	66.6667	25	0	40	35.7143	44.4444
		Ad3
	2021-06-18	Image	Image 1	Image 2	Image 3	Image 4		Image 5		Image 6				Image 7	Image 8
		Cell n°	1	2	3	4	5	6	7	8	9	10	11	12	13
		Colocalization % per cell	66.6667	62.5	60	14.2857	27.5862	11.1111	8.33333	50	100	25	66.6667	5	0
	Colocalization percentage of Ad signal with CD63 signal, per cell (Colocalization based on Ad centres of mass- CD63 particles coincidence, JaCOP plugin, Fiji software)
		Ad5
	2021-06-18	Image	Image 1				Image 2	Image 3	Image 4		Image 5		Image 6			Image 7	Image 8	Image 9
		Cell n°	1	2	3	4	5	6	7	8	9	10	11	12	13	14	15	16	17	18
		Colocalization % per cell	83.3333	92.8571	92.3077	100	100	88	100	83.3333	0	100	80	100	90.6667	100	83.3333	50	83.3333	100
	2021-04-08	Image	Image 1	Image 2	Image 3	Image 4			Image 5		Image 6	Image 7			Image 8		Image 9		Image 10	Image 11		Image 12	Image 13
		Cell n°	1	2	3	4	5	6	7	8	9	10	11	12	13	14	15	16	17	18	19	20	21
		Colocalization % per cell	0	83.3333	0	76.9231	100	100	0	0	0	15.3846	0	54.5455	0	37.5	0	71.4286	100	57.1429	0	85.7143	0
		Ad3
	2021-06-18	Image	Image 1		Image 2		Image 3		Image 4		Image 5		Image 6	Image 7	Image 8		Image 9
		Cell n°	1	2	3	4	5	6	7	8	9	10	11	12	13	14	15	16
		Colocalization % per cell	100	0	0	100	0	0	100	0	0	0	0	100	33.3333	50	0	0
	2021-04-08	Image	Image 1	Image 2	Image 3	Image 4	Image 5	Image 6	Image 7	Image 8	Image 9
		Cell n°	1	2	3	4	5	6	7	8	9
		Colocalization % per cell	0	0	0	0	0	0	0	100	28.5714

## Sheet: Fig4A
Data used for Fig 4A
	ROS production by PMN over 2h
		Control	Ad3	Ad5	HS	Ad5 HS	Ad5 HS + DPI	Ad3 HS	Ad3 HS + DPI
	2021-03-26	638000	392000	268000	415000	5670000	88200	13300000	69500
	2021-04-09	93900	74200	59200	63300	9720000	48700	4960000	42300
	2021-04-09	417000	398000	398000	299000	9890000	109000	3700000	33600
	Mean	382967	288067	241733	259100	8.42667e+06	81966.7	7320000	48466.7
	SEM	157987	106947	98681	103469	1.37921e+06	17683.9	3.01204e+06	10812.4

## Sheet: Fig 4D
Data used for Fig 4D
	Time	HS	Ad5 HS	Ad5 HS + 2.5 mM EDTA
	0.05	25.0658	-6.39227	7.16167
	0.63	29.5874	5.54679	-20.7544
	1.195	1.07936	-12.6869	20.298
	1.76	-27.4043	-4.64647	-17.6093
	2.32125	-12.4561	7.69091	5.56249
	2.88125	0.354905	-0.146076	7.07493
	3.445	-26.2242	-7.29369	-0.54518
	4.01	-8.08228	12.0943	-17.3975
	4.57125	15.0295	40.7409	12.0115
	5.13125	16.9439	-15.5759	-1.07945
	5.69375	-10.1192	30.7703	21.6502
	6.26	24.4039	-14.0042	11.1255
	6.82125	8.87945	-5.87773	-6.06892
	7.38125	4.52049	-12.1233	6.81081
	7.94375	20.0004	-8.84518	2.944
	8.51	26.6944	1.10922	-8.67737
	9.07125	18.2552	-6.65988	4.31446
	9.63125	-11.2331	0.490096	-7.48031
	10.195	-16.799	-3.22138	11.2432
	10.7612	14.1338	25.0766	-4.01234
	11.32	9.64423	5.83319	-2.73519
	11.8813	21.4384	2.5211	6.3166
	12.4438	63.9568	-33.7938	-7.909
	13.01	6.29394	8.97688	2.49493
	13.5712	4.89553	5.78887	15.1995
	14.1313	50.1479	2.44703	20.196
	14.76	33.2089	11.3371	8.01448
	15.3813	51.6588	14.1046	19.2482
	15.9438	33.4795	36.948	-21.8408
	16.51	-6.51961	32.9117	3.58539
	17.0713	29.4147	14.0321	11.6696
	17.6313	-2.714	-9.53242	-4.42469
	18.1938	16.4352	2.60604	0.380072
	18.76	-4.31988	-6.2877	-0.849356
	19.3213	8.70787	-2.05478	29.0271
	19.8813	-37.1978	-14.1408	13.4702
	20.4438	28.244	8.1912	-26.0645
	21.0088	0.925114	16.0132	-6.94985
	21.57	8.21932	-43.3359	-14.6072
	22.1313	4.40214	13.3734	11.6187
	22.6938	-21.5916	16.3213	-4.27293
	23.2612	8.04504	-2.37199	14.2112
	23.82	35.6914	-2.03088	7.98437
	24.3813	6.58148	11.1023	-24.561
	24.9438	15.654	-6.57881	-1.09146
	25.51	-12.8725	0.172437	22.3907
	26.1313	37.7927	-2.68625	10.7752
	26.76	26.7527	27.1051	1.06543
	27.3213	17.8988	-19.2311	2.11672
	27.8813	18.0384	20.2455	-16.4389
	28.4438	3.06302	-12.2793	14.0002
	29.0112	-8.44637	41.9731	-6.81637
	29.57	30.8472	-6.86714	24.8079
	30.1313	42.7113	70.8463	3.58274
	30.6938	38.2911	60.4489	23.3982
	31.26	49.6512	32.4747	18.4201
	31.8213	14.2428	88.8105	-3.26195
	32.3812	61.2366	52.8816	14.8864
	32.9437	54.796	39.7935	19.4458
	33.5062	19.3539	50.6131	13.9583
	34.0713	48.1535	49.5913	8.98091
	34.6312	49.1668	62.517	19.8418
	35.1937	50.5256	10.8625	16.8802
	35.7562	43.0196	32.3248	44.118
	36.3213	52.3911	38.79	31.227
	36.8812	32.613	74.6223	22.8598
	37.4437	26.2668	68.3644	46.3921
	38.0112	77.8968	33.4815	18.8818
	38.5713	57.4642	79.9644	5.90555
	39.1312	33.8408	77.4226	17.5618
	39.6937	27.0246	56.4207	8.01579
	40.2562	73.6356	32.5133	20.625
	40.8213	15.5166	52.4064	22.133
	41.3812	77.1811	59.9382	-22.5109
	41.9437	83.6111	87.6403	8.94458
	42.5062	83.669	47.4826	8.83091
	43.07	66.4028	101.49	12.8716
	43.6312	58.1714	93.9387	49.5175
	44.1937	50.889	56.2218	13.1018
	44.7562	100.846	70.0809	35.8478
	45.3213	53.1175	76.6613	64.6817
	45.8812	25.9432	73.5093	1.09241
	46.4437	59.8548	92.1732	21.2284
	47.0062	27.1431	78.1271	24.5162
	47.5713	55.7174	84.3681	-2.5985
	48.1312	66.659	57.2032	31.8757
	48.6937	111.486	63.5677	-0.718094
	49.2562	50.2483	73.5889	0.326433
	49.8213	47.3292	63.6802	5.26208
	50.3812	99.4617	125.695	33.3508
	50.9437	97.4206	94.2294	21.979
	51.5062	77.4903	90.5479	23.2582
	52.07	67.7468	67.58	1.97472
	52.6312	99.3893	103.701	3.87645
	53.1937	82.6885	84.4725	-11.8838
	53.7562	45.6133	102.381	4.80495
	54.3213	101.045	110.087	36.1908
	54.8812	73.509	120.196	21.4121
	55.4437	61.3956	104.698	17.0056
	56.0062	81.0585	117.411	-46.5805
	56.5713	107.88	122.829	25.6903
	57.1312	69.0984	92.3955	18.6368
	57.6937	87.8694	95.8202	0.602096
	58.2562	107.162	94.6438	13.2406
	58.8213	71.5983	113.287	25.2138
	59.3812	70.0159	69.7379	-4.18958
	59.9437	89.7733	92.3475	-16.3343
	60.5062	74.1124	112.887	9.0016
	61.0737	62.5359	100.578	4.80179
	61.6312	80.9414	87.2355	19.6681
	62.255	103.649	118.36	20.7586
	62.9412	86.2437	102.809	5.15922
	63.6312	78.317	99.1791	11.8838
	64.255	95.0173	87.3916	4.48144
	64.8213	116.573	128.671	33.3939
	65.3812	103.031	68.313	7.72241
	65.9413	111.434	120.131	-9.07409
	66.505	131.509	65.0717	36.9868
	67.07	116.813	128.241	11.9823
	67.6312	85.625	90.1518	14.092
	68.1913	61.3022	89.525	2.71826
	68.755	79.9103	96.603	43.4457
	69.3213	100.225	78.255	13.7774
	69.8812	127.959	105.51	13.0071
	70.4413	54.7871	126.618	38.5272
	71.005	106.873	97.4594	6.2581
	71.57	43.0839	129.576	22.1955
	72.13	136.106	94.9653	37.1978
	72.6937	81.357	103.128	1.00749
	73.255	103.321	93.2168	19.9807
	73.8213	92.2819	161.451	23.4144
	74.3812	118.494	106.378	4.54461
	74.9413	128.105	94.3381	12.6782
	75.505	74.3609	138.223	28.77
	76.0713	145.171	118.663	19.2844
	76.6312	136.483	107.329	18.901
	77.1913	90.9698	96.5547	10.3155
	77.755	88.4719	112.452	15.4493
	78.32	89.9471	98.7241	19.4987
	78.8812	106.983	81.4376	26.9401
	79.4413	86.8488	92.6091	19.3373
	80.005	94.9364	88.2947	3.55618
	80.57	78.1169	154.819	22.845
	81.1312	88.1585	95.6656	19.56
	81.6913	171.763	103.054	2.15325
	82.255	115.711	109.922	26.9715
	82.8213	134.974	94.9066	21.4641
	83.3812	83.0636	135.335	19.4157
	83.9413	144.067	121.974	26.5847
	84.505	53.8227	98.4548	28.0491
	85.07	68.6625	116.933	33.936
	85.6312	110.427	123.808	3.26189
	86.1913	106.331	93.5245	26.6234
	86.755	82.6216	113.471	8.22207
	87.3213	93.7004	89.8661	30.2979
	87.9413	119.366	89.7012	-1.52365
	88.63	106.481	95.1292	28.6087
	89.1937	74.7817	132.103	6.47795
	89.755	117.668	132.06	19.0332
	90.3213	82.0525	162.701	8.71481
	90.8812	113.875	94.146	5.88639
	91.4413	120.315	113.845	22.1046
	92.005	104.015	128.893	-14.2588
	92.6312	61.4656	102.912	16.2076
	93.32	102.126	107.874	16.4298
	93.9413	107.821	134.262	45.0964
	94.505	80.796	110.474	47.5934
	95.07	50.2752	66.7419	-1.92959
	95.6312	113.65	86.489	40.7928
	96.1913	89.2373	86.1359	-2.56862
	96.755	71.4654	94.6107	21.6511
	97.32	75.3561	109.864	9.68893
	97.8812	136.97	143.217	3.80031
	98.4413	132.431	112.54	23.5255
	99.005	74.0044	100.426	22.1485
	99.57	95.46	124.274	0.524774
	100.13	143.743	119.828	37.2115
	100.691	166.823	122.037	8.90317
	101.255	108.183	50.7372	7.46107
	101.821	39.3922	95.0725	14.812
	102.381	96.6743	115.187	13.3818
	102.941	80.2688	96.6264	2.17792
	103.505	103.761	138.696	3.94532
	104.071	82.0531	44.186	24.5488
	104.63	115.222	133.442	11.0191
	105.191	61.1417	111.513	-32.586
	105.755	87.0022	92.284	16.4395
	106.321	90.9728	97.1521	12.5258
	106.881	100.406	121.114	20.4082
	107.441	82.988	91.7936	25.9892
	108.005	48.4786	140.472	15.6813
	108.57	107.937	117.381	25.685
	109.13	86.2678	97.4772	20.5222
	109.691	65.7244	132.1	-7.99331
	110.255	83.6262	78.7611	7.08583
	110.82	90.9293	93.9992	11.9991
	111.381	74.7178	81.4039	6.18483
	111.941	82.1412	111.127	14.5206
	112.504	131.465	85.4029	-23.4557
	113.07	109.19	99.6202	9.91574
	113.63	78.987	116.41	22.5929
	114.191	65.0331	106.344	21.0638
	114.754	125.321	113.558	18.3314
	115.32	64.8904	152.133	28.7341
	115.881	92.0525	109.806	11.0144
	116.441	92.7032	131.419	10.6675
	117.005	116.62	82.2603	27.6963
	117.57	97.7132	144.838	29.0295
	118.131	50.4845	152.315	-11.6401
	118.691	76.3523	102.363	42.6562
	119.254	66.8907	100.704	26.115
	119.82	75.7406	146.953	5.39193
	120.381	60.0264	151.389	11.2049
	120.941	68.6909	133.892	27.7863
	121.504	59.9389	85.335	11.034
	122.07	123.252	135.948	11.712
	122.631	92.6169	101.344	34.8678
	123.191	89.1438	143.498	4.38487
	123.754	84.3761	131.401	26.3105
	124.321	73.9565	98.2286	18.6153
	124.881	81.0031	107.747	10.355
	125.441	75.5612	142.173	-6.10438
	126.004	79.2401	125.318	19.1444
	126.57	96.1631	100.154	0.77576
	127.131	75.2524	124.338	30.0865
	127.691	122.733	92.3474	32.4075
	128.254	64.5614	129.121	13.0209
	128.82	72.1741	111.46	20.3147
	129.381	64.2493	108.85	12.0042
	129.941	97.1539	148.544	-35.546
	130.504	60.5855	57.2449	29.7937
	131.071	66.0736	109.781	10.5256
	131.63	75.7629	110.936	28.0191
	132.191	79.7507	74.6755	6.84379
	132.754	82.0312	131.692	23.6692
	133.32	94.0925	117.318	29.0443
	133.881	91.4548	134.849	30.9893
	134.441	70.9863	100.276	28.9068
	135.004	101.755	86.7135	21.7454
	135.57	77.6135	118.011	14.8007
	136.131	74.9141	124.874	23.194
	136.691	71.944	129.881	31.8646
	137.254	20.263	101.763	14.1051
	137.821	101.761	118.512	2.56571
	138.381	73.6741	139.412	3.70006
	138.941	55.5936	116.065	8.87817
	139.504	71.7777	107.504	11.8117
	140.07	81.4609	134.122	18.1006
	140.63	85.0114	135.981	33.9931
	141.191	5.85252	106.134	4.25463
	141.754	61.8086	113.974	8.54038
	142.32	39.6689	115.595	30.9606
	142.881	80.7774	118.503	25.0236
	143.441	100.374	150.54	33.5111
	144.004	86.3368	134.773	19.7245
	144.571	63.705	136.008	44.3782
	145.13	51.5201	108.592	16.7097
	145.691	56.1192	112.816	27.5439
	146.254	54.3743	147.845	15.2496
	146.82	75.5238	100.107	27.3126
	147.381	99.7247	102.626	9.20742
	147.941	74.7617	137.028	35.0765
	148.504	68.3997	115.872	14.3584
	149.066	56.2511	95.8105	8.59695
	149.631	101.551	116.919	13.0684
	150.191	40.8752	154.342	9.273
	150.754	57.2523	130.023	40.4193
	151.316	73.7801	72.5758	5.94601
	151.881	75.4078	90.032	24.3314
	152.441	40.6694	119.196	9.68396
	153.004	78.6688	143.171	-12.7456
	153.566	114.021	111.495	23.617
	154.131	66.8703	109.939	21.2599
	154.691	91.1745	119.975	26.3892
	155.254	49.2638	93.2683	15.3732
	155.816	62.4763	108.314	19.4438
	156.38	52.0438	113.018	12.4809
	156.941	82.1939	88.5735	2.39157
	157.504	62.7214	135.492	29.6027
	158.066	69.3391	119.417	-11.0046
	158.63	17.8787	105.282	9.18761
	159.191	76.4818	155.175	24.5071
	159.754	95.3595	135.772	28.0126
	160.316	77.3686	111.55	1.11202
	160.881	70.2819	118.681	14.533
	161.441	102.028	129.889	-5.32458
	162.004	116.864	129.343	13.9885
	162.566	26.3651	112.601	12.1904
	163.131	38.6793	115.07	13.0202
	163.691	48.9532	89.2469	7.06249
	164.254	81.4533	112.114	33.7513
	164.816	85.1601	140.541	28.5452
	165.385	90.9573	106.954	7.66346
	165.941	72.7579	137.77	8.43298
	166.504	42.7062	116.292	21.983
	167.066	67.1715	131.545	12.3561
	167.631	51.2638	98.6454	5.10548
	168.191	50.091	109.632	28.0591
	168.754	113.042	131.156	13.2931
	169.315	72.3032	106.714	3.1296
	169.881	61.2842	107.1	7.20704
	170.441	35.7797	93.1765	24.9199
	171.004	53.4955	106.034	11.6165
	171.565	60.5917	145.517	13.8531
	172.131	89.0254	111.421	13.1814
	172.691	82.9104	125.231	17.7412
	173.251	62.1	111.788	6.38707
	173.815	67.0942	118.109	8.8481
	174.381	61.3654	153.903	1.93662
	174.941	68.114	176.96	24.8408
	175.501	80.5205	95.6758	41.3643
	176.065	52.0436	131.289	6.68089
	176.631	74.7272	106.775	31.2379
	177.191	66.6314	117.485	7.36076
	177.751	96.4213	162.789	38.3709
	178.315	83.1147	79.7997	-0.399384
	178.881	41.7802	140.241	10.3229
	179.441	59.9243	134.613	-0.226766
	180.001	115.868	77.7436	-4.42615
	180.565	82.5444	149.549	2.82137
	181.131	50.6868	106.181	16.0241
	181.691	87.4612	167.553	16.4219
	182.251	11.0256	107.717	12.9377
	182.815	115.486	111.029	5.84865
	183.38	48.5088	89.9071	-1.52389
	183.941	88.8088	143.88	38.0827
	184.501	65.6615	130.707	12.7788
	185.065	73.0656	184.736	1.15523
	185.631	68.693	111.902	28.0597
	186.191	59.0614	136.202	18.1088
	186.751	39.5582	117.274	37.6177
	187.315	82.3577	140.951	38.2365
	187.881	44.156	126.427	14.9174
	188.441	74.3753	121.257	0.0121435
	189.001	60.876	125.351	1.61606
	189.565	66.7851	167.924	7.74533
	190.13	77.8517	163.487	30.908
	190.691	67.0065	132.193	40.0965
	191.251	70.4956	144.59	2.02887
	191.815	59.3517	163.861	13.0948
	192.381	66.3389	161.936	24.0646
	192.941	73.8434	187.136	32.4947
	193.501	60.789	150.013	11.9486
	194.065	99.6757	142.058	7.77156
	194.631	37.4952	125.348	8.43353
	195.195	78.4473	100.381	10.2889
	195.751	65.8183	137.709	5.11531
	196.315	46.3876	136.803	48.0818
	196.881	111.16	150.529	12.7164
	197.44	70.3101	137.211	11.2137
	198.001	47.8631	114.284	16.6941
	198.565	73.8193	183.946	20.7846
	199.131	71.8189	124.806	5.52474
	199.691	69.5203	120.369	2.26783
	200.251	103.524	169.753	2.11138
	200.815	101.524	123.721	23.6492
	201.381	74.9645	136.045	31.1058
	201.941	66.7491	140.488	17.3216
	202.501	67.7486	146.593	3.56254
	203.065	35.9513	145.21	5.86587
	203.631	106.917	143.205	17.5511
	204.19	86.7058	110.222	35.476
	204.751	53.0686	167.679	6.82537
	205.315	65.9257	110.276	3.92748
	205.881	70.5093	164.133	16.2169
	206.441	77.8302	160.138	19.4062
	207.004	67.8594	144.7	41.8143
	207.565	73.4299	152.039	11.6097
	208.131	79.1284	118.903	17.813
	208.69	58.8257	137.494	12.9521
	209.251	101.465	173.82	15.6749
	209.815	54.4679	184.672	9.67772
	210.38	33.4209	123.301	32.0213
	210.94	110.43	155.74	35.6716
	211.501	98.3038	99.5763	5.43419
	212.065	77.7903	144.377	6.79312
	212.631	93.8325	147.412	30.2625
	213.191	61.3596	160.109	44.5181
	213.751	76.1066	111.542	13.2463
	214.315	91.2414	136.304	3.87604
	214.881	51.117	146.714	19.1283
	215.441	85.2334	131.825	22.5207
	216.001	74.8816	123.204	24.4554
	216.565	61.0741	173.162	40.4325
	217.131	61.9073	177.602	25.2441
	217.69	33.9453	197.173	22.5279
	218.251	118.85	145.064	40.9929
	218.815	51.4356	156.651	18.9854
	219.381	106.459	123.86	36.8939
	219.941	56.2591	121.656	9.1236
	220.501	99.2505	140.902	10.3815
	221.065	57.0749	137.545	7.78485
	221.63	84.2696	170.75	14.0005
	222.191	104.87	156.69	-7.77042
	222.751	65.5744	111.548	17.2968
	223.315	75.2119	154.496	14.0275
	223.881	73.3306	164.657	24.2556
	224.441	93.0077	159.744	9.6385
	225.001	37.0789	138.632	7.3696
	225.564	116.835	166.139	13.6444
	226.13	67.7183	103.961	21.2403
	226.69	75.0322	169.066	-2.75738
	227.251	61.0447	135.112	16.9076
	227.814	58.3636	201.087	19.5059
	228.38	103.391	123.95	-1.58709
	228.941	84.864	146.477	9.38288
	229.501	46.5447	149.667	16.5846
	230.064	74.1719	147.636	5.02057
	230.631	98.8488	135.624	-11.4963
	231.191	58.8251	123.386	19.6536
	231.751	62.003	202.583	26.7626
	232.314	97.2273	161.304	20.4637
	232.881	49.1986	167.737	27.3186
	233.441	44.9528	163.157	7.77598
	234.004	79.9645	180.601	18.6077
	234.564	129.666	156.199	22.8509
	235.131	77.4776	145.451	14.5855
	235.691	43.3886	171.61	17.1754
	236.251	59.0463	138.428	14.945
	236.814	64.3472	154.89	22.2178
	237.38	73.4859	160.121	18.1981
	237.94	74.5266	204.46	14.9874
	238.501	82.8454	129.525	25.1556
	239.064	91.3813	175.537	34.6257
	239.63	57.2701	143.725	15.5319
	240.191	24.8466	154.172	12.4353
	240.751	49.3954	128.766	19.9264
	241.314	51.4037	93.165	18.5305
	241.88	73.531	142.975	20.7026
	242.441	110.324	170.995	25.9276
	243.001	74.3072	153.964	4.06944
	243.564	64.9996	133.707	4.2845
	244.131	69.2671	149.472	18.2624
	244.69	75.9484	184.317	14.6683
	245.251	60.5006	157.991	33.0631
	245.814	84.5803	146.094	5.82803
	246.38	86.7981	155.76	24.4137
	246.941	20.2304	131.917	-4.57687
	247.501	77.1317	170.247	-3.29801
	248.064	79.9915	239.646	37.8487
	248.63	56.3756	158.829	21.1896
	249.19	118.798	194.936	22.6291
	249.751	56.2347	174.815	8.12401
	250.314	98.4228	193.739	6.51625
	250.876	86.6339	171.571	27.626
	251.441	82.2404	147.14	25.5323
	252.001	69.3437	136.924	-8.77053
	252.564	48.6241	207.631	23.2111
	253.13	94.5203	150.228	-12.6286
	253.691	93.2922	178.16	7.1308
	254.251	69.2752	174.7	-8.33891
	254.814	79.2968	160.998	9.82349
	255.376	62.2215	168.218	23.2301
	255.941	81.7987	171.565	23.6986
	256.501	65.0229	148.978	20.3502
	257.064	38.055	163.849	6.99008
	257.626	38.7666	222.696	0.272143
	258.191	46.1773	136.524	4.59154
	258.751	99.0479	178.332	-11.545
	259.314	80.2582	177.709	25.4876
	259.876	77.212	121.973	10.0948
	260.441	82.5863	164.93	1.20363
	261.004	126.456	170.384	8.16406
	261.564	72.3271	211.859	21.1118
	262.13	75.904	139.547	18.4626
	262.691	105.97	198.601	15.0365
	263.251	87.7839	190.262	26.8364
	263.814	81.3541	149.208	7.16248
	264.376	76.1527	201.713	7.21461
	264.94	72.7872	180.172	23.9163
	265.501	101.981	137.315	20.9741
	266.064	66.6543	169.804	18.8124
	266.626	45.4721	136.686	31.4459
	267.19	75.5003	175.604	19.8431
	267.751	62.5338	176.632	14.7404
	268.314	76.3767	188.489	20.5558
	268.876	91.2157	215.892	8.86821
	269.441	61.3008	132.283	15.4849
	270.001	47.7922	174.641	29.7027
	270.564	50.0373	172.853	16.3262
	271.13	80.0725	169.923	21.9265
	271.691	78.5699	131.821	-3.33147
	272.251	46.5706	189.577	9.76721
	272.814	71.8311	233.969	29.3468
	273.376	85.9203	194.133	5.1119
	273.941	70.9622	188.78	14.6418
	274.501	99.5561	179.187	-0.113154
	275.064	82.5507	198.541	-1.23951
	275.626	90.8439	164.651	6.66738
	276.191	93.1979	155.064	2.96579
	276.751	42.9044	192.101	22.1547
	277.314	93.1237	222.866	5.87694
	277.875	74.7629	196.039	16.2837
	278.441	80.7987	113.469	27.1755
	279.004	67.8608	167.246	16.0125
	279.564	99.1933	171.303	27.581
	280.126	80.6391	147.676	25.514
	280.694	87.2668	186.139	18.7778
	281.25	83.2993	194.791	20.393
	281.811	62.6555	186.218	13.573
	282.375	84.4483	183.781	1.85479
	282.941	111.556	174.5	18.3702
	283.501	68.5748	199.874	18.4704
	284.061	20.3871	144.114	31.5491
	284.625	54.026	180.807	10.825
	285.191	45.4915	167.892	23.9782
	285.751	99.7123	169.126	14.7154
	286.311	81.6192	153.46	-6.37744
	286.875	91.3712	169.294	12.2426
	287.44	77.5245	125.315	21.2022
	288.001	68.5817	186.67	33.759
	288.561	87.7746	222.941	9.38447
	289.125	27.9902	198.736	5.79401
	289.691	78.8579	191.388	18.7743
	290.251	70.8343	189.284	2.35964
	290.811	131.811	166.789	28.7338
	291.375	63.3406	178.577	7.1116
	291.941	77.0315	155.813	6.39603
	292.501	54.2739	215.407	5.32343
	293.061	76.7344	189.023	30.3306
	293.625	71.0924	152.677	27.4038
	294.191	73.5799	258.843	9.72773
	294.75	83.0665	213.734	13.5747
	295.311	75.897	187.703	8.23822
	295.875	94.2545	205.181	7.35538
	296.44	32.1041	175.623	16.6478
	297.001	72.3677	166.079	-0.402454
	297.561	99.8188	162.754	7.11682
	298.125	99.8202	211.299	30.0804
	298.691	52.0307	216.854	21.8915
	299.251	100.813	184.803	33.4986
	299.811	75.6066	144.397	16.5304
	300.375	38.6933	227.037	13.1687
	300.941	100.893	169.095	8.55943
	301.501	112.083	187.144	20.4354
	302.061	109.313	190.737	8.80587
	302.625	87.9465	207.614	22.4126
	303.19	63.7366	182.769	25.8098
	303.751	72.5155	185.774	30.2812
	304.311	79.6005	157.273	19.9569
	304.875	108.515	157.53	34.9423
	305.441	35.4221	218.111	12.9369
	306.004	88.9161	192.022	16.5114
	306.561	115.311	210.501	15.84
	307.125	112.678	246.385	23.1847
	307.691	105.68	185.567	25.9792
	308.251	67.8025	188.733	37.7412
	308.811	74.5996	190.594	20.375
	309.375	85.6447	307.055	19.1983
	309.941	93.1589	185.959	18.2243
	310.501	61.2266	217.976	21.5466
	311.061	98.623	170.598	46.0699
	311.625	46.7268	176.188	7.72494
	312.191	74.7461	257.518	4.87578
	312.751	53.0736	232.3	20.136
	313.311	49.8479	190.384	9.16564
	313.875	65.3622	156.238	19.413
	314.441	65.735	229.994	11.8971
	315.001	120.591	196.862	-6.82337
	315.561	42.0149	227.054	7.01947
	316.125	52.9129	206.436	25.1926
	316.69	110.221	222.005	9.89643
	317.251	57.0194	201.227	15.8389
	317.811	76.0909	174.141	35.4998
	318.375	76.5808	188.892	25.1158
	318.941	104.368	202.16	16.3313
	319.501	63.7405	164.037	36.4883
	320.061	79.278	223.019	10.319
	320.625	82.1143	190.749	20.6198
	321.191	86.3235	200.175	7.4945
	321.751	81.0981	144.575	22.9187
	322.311	98.5747	213.855	13.784
	322.875	55.1556	155.922	21.3022
	323.44	46.2396	271.993	30.7025
	324.001	102.15	223.83	23.3509
	324.561	116.367	161.048	25.0815
	325.125	67.7331	147.757	21.5986
	325.69	48.9938	198.312	-3.65148
	326.251	73.6274	276.498	11.9535
	326.811	84.1393	183.202	14.862
	327.375	92.7338	210.14	14.2238
	327.94	66.8261	191.257	-4.85071
	328.501	87.6738	192.641	21.4875
	329.061	72.5631	223.418	5.40017
	329.625	89.6457	200.222	17.235
	330.19	57.6542	226.23	16.7361
	330.751	78.2145	214.148	17.0628
	331.311	71.4768	207.278	22.9677
	331.875	88.5319	210.665	8.47627
	332.44	67.9598	256.811	-1.30526
	333.005	86.1218	210.636	26.2483
	333.561	95.8746	240.697	31.0724
	334.125	78.4395	210.495	43.0707
	334.691	76.7312	217.511	26.6924
	335.25	100.712	182.216	15.4977
	335.811	66.8792	174.221	15.4478
	336.374	54.4097	243.979	20.6298
	336.94	111.62	176.556	20.6636
	337.501	62.7211	234.014	36.0087
	338.061	46.1463	249.992	22.2094
	338.624	66.5266	174.537	36.3259
	339.19	132.619	204.298	0.98129
	339.751	85.675	254.933	-7.65812
	340.311	48.0441	243.619	31.3542
	340.874	59.5438	200.978	10.4581
	341.441	73.5799	250.469	8.61123
	342.001	69.0933	246.933	19.7148
	342.561	47.6563	247.015	28.2091
	343.125	94.4017	199.711	22.0867
	343.69	84.1067	211.115	-12.4567
	344.251	76.8586	251.978	0.652887
	344.811	82.9334	243.981	40.1334
	345.374	52.5936	208.573	13.5144
	345.94	78.086	206.246	18.7018
	346.501	81.2433	261.406	10.6965
	347.061	77.0794	176.177	14.3355
	347.624	86.6946	188.095	7.45895
	348.191	54.5533	256.93	14.2043
	348.75	51.0088	251.533	21.7858
	349.311	89.4553	211.557	20.9762
	349.874	62.0969	287.688	11.1345
	350.44	112.814	238.39	24.3734
	351.001	78.4095	224.553	17.7784
	351.561	94.3162	211.372	10.4711
	352.124	96.9276	259.666	12.5152
	352.69	68.6222	229.15	31.9242
	353.251	83.9965	231.698	13.9248
	353.811	63.7347	236.108	15.8864
	354.375	105.383	307.304	25.9578
	354.94	53.5108	231.616	8.90526
	355.501	95.2716	275.773	20.7124
	356.061	55.1376	204.598	10.1226
	356.624	80.7636	243.644	18.0399
	357.19	75.8473	235.173	27.983
	357.751	95.3282	271.873	16.5573
	358.311	117.407	230.205	13.8736
	358.874	73.1299	237.799	-3.16173
	359.44	49.6636	244.026	34.2915
	360.001	90.1409	268.43	14.9613
	360.561	66.3841	223.777	24.7694
	361.125	41.7808	274.678	17.9029
	361.689	93.8434	211.023	41.4077
	362.25	107.724	208.075	10.4793
	362.811	76.2603	292.866	8.3891
	363.374	64.9586	311.211	13.9047
	363.94	132.342	234.389	25.2032
	364.501	89.8423	252.168	20.767
	365.061	73.7811	203.091	24.4975
	365.624	99.8987	215.013	16.0212
	366.186	92.787	236.856	7.77305
	366.751	93.2164	215.099	24.0258
	367.311	84.8153	200.467	10.0038
	367.874	78.9118	236.603	22.6326
	368.436	52.5655	276.847	22.7257
	369.001	94.0449	240.528	21.0539
	369.561	118.719	279.58	46.5427
	370.124	90.8296	258.99	-5.75491
	370.686	92.8479	221.083	25.8493
	371.251	96.2121	190.828	11.3287
	371.811	74.8695	214.935	13.1077
	372.374	79.8812	239.241	25.8307
	372.936	103.439	237.118	34.079
	373.501	85.8067	197.233	6.15117
	374.061	89.6037	260.99	14.4419
	374.624	104.792	262.273	10.1916
	375.186	61.3156	264.655	15.5141
	375.751	30.6782	195.559	26.0015
	376.311	95.3121	257.471	34.6869
	376.874	102.875	217.08	11.4542
	377.436	111.582	246.17	24.2913
	378.001	91.8733	254.632	7.16363
	378.561	108.759	267.994	-4.4983
	379.124	88.4143	274.304	34.073
	379.686	110.869	242.995	15.9995
	380.251	86.8772	221.324	31.5101
	380.811	63.7391	269.113	12.3196
	381.374	107.32	258.209	3.90793
	381.936	107.799	226.101	5.54289
	382.501	99.9616	270.683	20.0116
	383.061	96.2316	296.171	19.7478
	383.624	108.615	223.3	25.7105
	384.186	87.2469	304.444	9.49626
	384.75	71.9943	316.328	25.7602
	385.311	76.418	354.509	4.0156
	385.874	120.657	248.533	16.784
	386.436	87.6996	228.671	16.4583
	387.001	83.7586	262.619	19.3872
	387.561	38.6027	267.689	33.9436
	388.124	94.7592	334.63	18.6025
	388.685	64.6118	311.705	14.9711
	389.251	97.4366	292.792	9.75876
	389.811	93.9975	260.361	14.2421
	390.374	96.3315	298.483	26.7923
	390.935	118.12	279.243	13.2263
	391.501	114.667	280.031	20.7505
	392.061	64.1386	270.18	28.92
	392.624	76.7122	255.231	32.6902
	393.185	91.0894	242.375	9.6105
	393.75	75.3617	286.798	4.37277
	394.311	63.6971	210.716	12.6562
	394.871	127.078	217.302	-3.83642
	395.435	44.2833	254.775	23.8456
	396.001	93.6629	227.901	19.6563
	396.561	113.843	217.404	44.9987
	397.124	103.944	286.921	15.5663
	397.686	65.3287	242.825	29.251
	398.251	90.9615	283.875	17.608
	398.815	102.983	303.795	-1.98141
	399.374	87.5248	253.418	4.56752
	399.935	44.5272	253.181	23.97
	400.501	62.4203	240.499	7.48446
	401.061	83.4056	262.534	6.13436
	401.621	82.8005	281.443	26.1958
	402.185	102.175	307.255	30.2439
	402.751	48.7879	269.521	13.867
	403.311	68.7566	250.259	17.7033
	403.871	44.6935	385.379	41.0107
	404.435	87.0615	278.128	20.6439
	405.001	127.055	275.282	13.6745
	405.561	68.5973	270.844	18.8069
	406.124	79.818	266.064	5.53163
	406.685	131.372	225.001	24.2123
	407.251	80.8155	270.035	10.9819
	407.811	107.023	253.243	34.0061
	408.371	81.5596	312.842	17.9068
	408.935	45.6532	273.631	25.9476
	409.501	83.3146	274.996	16.3064
	410.061	75.5695	300.626	7.62229
	410.621	61.754	269.902	-4.0019
	411.186	104.958	242.638	13.1204
	411.751	79.7581	263.982	-6.7522
	412.311	38.261	291.079	17.6985
	412.874	123.916	219.887	-9.9923
	413.435	92.5167	255.482	16.5299
	414.001	105.46	362.355	6.45022
	414.561	109.986	296.208	49.2382
	415.121	67.1941	283.275	22.9739
	415.685	93.9957	347.921	7.87019
	416.25	84.7525	293.536	3.11358
	416.811	113.424	303.957	10.0223
	417.371	84.1847	227.259	-1.51419
	417.935	108.875	292.656	12.392
	418.501	103.29	266.766	9.62264
	419.061	73.144	301.987	24.4922
	419.621	104.085	270.172	19.4289
	420.185	94.5307	383.159	13.6381
	420.751	98.7598	290.775	23.6525
	421.311	76.4001	308.634	-5.73172
	421.871	123.664	246.715	20.7164
	422.435	107.844	274.791	24.4489
	423.001	80.3095	312.245	16.2078
	423.561	75.4241	248.813	25.5447
	424.121	80.4934	282.091	37.7114
	424.685	90.73	362.457	19.22
	425.25	99.3737	278.061	23.4072
	425.811	85.9425	291.32	23.9631
	426.371	98.065	308.342	23.794
	426.935	121.048	271.374	5.10112
	427.5	75.8018	294.286	18.377
	428.061	105.087	293.303	8.00018
	428.621	104.462	324.548	16.8885
	429.185	117.035	267.349	11.766
	429.751	71.8071	292.213	5.28414
	430.311	75.847	303.823	27.9665
	430.871	83.1671	299.326	32.8639
	431.435	118.492	329.206	13.4905
	432.004	69.4179	240.845	40.8403
	432.561	119.05	325.297	2.8002
	433.121	83.4722	274.837	7.36162
	433.685	102.876	288.679	19.5807
	434.25	113.687	314.242	6.67948
	434.811	88.9595	300.308	34.1251
	435.371	34.8564	275.148	18.5888
	435.935	114.943	281.252	-2.22276
	436.501	92.6372	281.446	33.198
	437.061	75.0908	292.04	23.5217
	437.621	57.1641	329.88	-0.18505
	438.185	71.179	281.208	20.6143
	438.75	100.679	304.065	14.8911
	439.311	117.247	300.525	6.48818
	439.871	106.821	349.744	27.819
	440.435	77.049	289.821	11.3079
	441.001	103.97	337.689	32.4918
	441.561	108.835	269.328	9.10446
	442.121	103.64	314.062	12.0065
	442.685	111.768	354.714	9.77159
	443.25	90.7489	307.37	19.8231
	443.811	117.143	316.405	14.8755
	444.371	59.8389	271.896	30.2467
	444.934	90.0153	267.228	30.8618
	445.5	74.9874	307.494	27.1558
	446.061	143.489	351.51	14.6877
	446.621	91.6333	301.343	28.0731
	447.184	103.027	319.936	0.703882
	447.75	127.754	299.192	29.4839
	448.311	94.7785	383.332	19.1753
	448.871	98.0838	355.506	26.3758
	449.434	98.4471	324.3	7.69967
	450.001	91.9399	331.653	-3.54279
	450.561	70.4693	335.814	17.1247
	451.121	95.7488	302.356	21.2887
	451.684	130.686	390.656	19.0503
	452.25	91.0887	305.164	-0.49015
	452.811	122.601	324.333	20.8043
	453.371	59.2811	323.109	5.23404
	453.934	69.8999	373.903	36.3266
	454.5	67.8321	301.133	33.7955
	455.061	78.0536	356.852	31.7198
	455.621	79.3859	383.88	28.427
	456.184	69.4059	235.674	10.9159
	456.75	103.774	347.984	22.297
	457.311	92.411	381.281	19.6852
	457.871	107.055	279.227	14.3295
	458.434	124.902	329.534	25.741
	459.001	80.8745	281.73	52.0384
	459.561	89.8926	319.017	4.95532
	460.121	97.8593	397.696	28.791
	460.684	103.815	302.002	3.86074
	461.25	111.906	351.038	22.7164
	461.811	128.677	348.679	24.5331
	462.371	122.039	344.387	23.16
	462.934	86.9834	355.718	28.8076
	463.504	112.615	361.799	26.6538
	464.061	80.0955	358.19	15.7881
	464.621	105.679	279.397	21.733
	465.184	90.8741	348.906	18.6779
	465.75	114.08	379.098	41.1834
	466.434	110.82	323.356	16.0197
	467.121	112.095	322.794	31.4287
	467.75	78.3887	313.895	18.9979
	468.311	103.155	315.686	30.7654
	468.871	87.4015	285.074	16.3519
	469.434	79.9811	332.693	26.2288
	470.001	102.8	348.708	11.5271
	470.561	57.2395	303.126	22.1389
	471.121	85.8064	410.104	23.4141
	471.684	96.9387	322.337	15.8412
	472.249	138.901	381.987	28.9144
	472.81	98.6121	316.372	-3.38423
	473.371	71.9095	348.295	16.9822
	473.934	161.05	314.162	37.0709
	474.496	83.3644	341.303	-3.72948
	475.061	76.6367	336.534	24.072
	475.621	93.2709	352.607	7.72964
	476.184	94.2395	334.8	11.5293
	476.746	85.3179	438.526	41.9494
	477.311	69.4026	295.41	26.0787
	477.871	126.876	274.678	40.6501
	478.434	112.547	364.545	4.28197
	479.001	83.2841	342.479	5.53405
	479.561	119.835	306.109	25.6704
	480.121	94.1424	337.642	8.18636
	480.684	97.3498	376.252	38.2522
	481.246	90.416	322.441	28.9517
	481.81	58.2539	304.683	19.3391
	482.371	102.85	375.647	11.9734
	482.934	98.9821	436.524	17.1984
	483.496	98.8903	360.068	11.5504
	484.061	70.2303	362.447	12.1782
	484.621	89.4925	338.598	22.7759
	485.184	101.022	308.428	24.051
	485.746	90.075	425.481	20.3048
	486.311	70.257	303.479	23.8386
	486.871	97.6661	417.245	-3.68466
	487.434	86.0687	324.76	25.3347
	487.996	105.414	315.616	13.0736
	488.561	98.9453	346.777	30.7384
	489.121	124.73	344.9	48.7121
	489.746	91.309	375.641	16.1254
	490.371	101.934	361.961	28.8975
	490.934	86.7792	291.626	22.8875
	491.496	78.0504	350.094	24.6194
	492.061	98.5538	347.3	0.455865
	492.621	51.8343	355.658	33.9662
	493.184	78.9795	307.822	15.2307
	493.746	113.419	364.458	17.1425
	494.311	86.8368	309.569	31.6948
	494.871	113.396	339.92	6.78419
	495.434	120.017	391.227	47.0226
	495.996	106.758	339.922	28.2538
	496.561	115.921	271.844	25.5851
	497.121	109.799	263.087	17.0751
	497.684	86.841	360.098	23.0379
	498.245	58.4673	331.149	39.8456
	498.81	58.1777	382.663	13.9587
	499.371	96.5684	459.176	15.239
	499.934	109.47	381.181	17.8611
	500.495	121.633	371.587	13.4029
	501.061	80.7085	328.807	9.08271
	501.621	125.969	383.456	25.359
	502.181	126.142	330.473	31.3936
	502.745	57.373	398.185	1.48338
	503.311	108.676	370.721	10.3661
	503.87	114.136	380.697	5.60691
	504.431	99.1308	412.357	28.0651
	504.995	93.8213	343.182	25.4921
	505.561	90.7217	396.541	13.7421
	506.121	140.837	324.362	11.3687
	506.681	94.0828	332.599	8.66316
	507.245	80.6762	343.17	-8.16022
	507.811	75.9958	409.874	23.045
	508.371	101.25	351.561	9.94031
	508.931	122.385	408.247	5.25906
	509.495	122.343	400.197	34.6249
	510.061	87.0336	317.532	11.4796
	510.621	125.299	409.924	17.1687
	511.184	105.376	312.707	2.10812
	511.745	89.2644	362.211	8.08994
	512.311	134.822	433.683	27.0448
	512.871	73.0867	341.289	7.30615
	513.495	134.639	346.135	13.606
	514.061	74.0925	392.448	12.0886
	514.621	139.893	328.953	11.0465
	515.181	106.097	336.087	17.1843
	515.745	143.406	308.922	11.1943
	516.311	102.962	371.146	42.9881
	516.87	87.7711	378.206	29.0938
	517.431	56.2473	387.181	41.7012
	517.995	103.658	304.205	14.3288
	518.561	144.546	439.35	18
	519.121	74.595	347.764	5.09543
	519.681	104.232	428.865	37.12
	520.245	103.017	320.906	18.9945
	520.811	109.395	440.705	20.8676
	521.37	89.7511	368.813	38.2944
	521.931	80.9196	403.505	14.6205
	522.495	134.442	376.088	17.9778
	523.061	93.5074	380.311	1.66671
	523.621	115.561	363.784	15.6392
	524.181	91.0826	330.488	20.8639
	524.745	124.482	361.672	9.44412
	525.311	100.251	354.501	23.6759
	525.995	109.08	302.35	27.7692
	526.621	118.399	367.522	27.4251
	527.181	49.4727	330.299	25.7024
	527.745	122.667	366.037	6.44254
	528.311	130.97	371.632	24.5391
	528.87	91.7593	336.672	28.7053
	529.431	131.821	379.102	16.7461
	529.995	109.824	352.426	16.2707
	530.561	122.289	420.695	37.289
	531.121	60.7668	305.05	9.90576
	531.681	91.347	353.676	38.1931
	532.245	106.621	400.275	15.6775
	532.811	99.6419	383.554	20.9573
	533.37	93.0749	449.405	13.2701
	533.931	90.1036	356.41	11.6976
	534.495	112.847	376.309	38.9175
	535.061	86.1706	388.405	21.6564
	535.62	110.982	413.761	13.1926
	536.181	92.0212	435.685	25.7606
	536.745	85.8452	339.656	-1.28339
	537.311	109.216	299.931	1.93929
	537.87	110.772	357.829	23.701
	538.495	110.393	327.015	1.78983
	539.181	81.0058	339.777	9.95272
	539.871	84.685	417.535	28.2469
	540.495	130.474	322.382	16.7661
	541.061	62.3866	353.912	16.6842
	541.621	87.8955	342.65	24.453
	542.181	68.306	405.525	31.5395
	542.745	95.6119	362.583	26.7318
	543.31	81.4589	425.902	22.2102
	543.87	102.919	388.891	18.8396
	544.431	111.194	381.544	-11.504
	544.995	62.2813	353.422	18.1213
	545.561	60.1975	342.585	12.1944
	546.121	126.633	348.414	17.5854
	546.681	102.446	404.322	35.6026
	547.245	127.612	308.957	4.61664
	547.811	137.398	425.157	34.546
	548.371	122.558	401.21	25.6721
	548.931	126.916	392.362	16.8732
	549.494	104.735	365.685	29.177
	550.061	92.9018	327.725	21.1302
	550.62	110.947	437.024	29.62
	551.181	93.453	324.9	-3.35459
	551.744	95.4651	373.058	9.08721
	552.31	58.7966	413.388	37.3692
	552.871	161.217	504.504	19.1885
	553.431	94.2828	384.374	26.4298
	553.995	148.993	380.025	12.661
	554.56	111.07	408.666	10.4157
	555.12	63.8092	353.705	38.5528
	555.681	96.453	376.288	23.4471
	556.244	85.7181	367.213	11.9251
	556.81	95.655	350.637	37.5759
	557.37	79.9601	385.573	0.499762
	557.931	95.3799	382.296	23.92
	558.494	77.4676	417.69	27.4164
	559.06	72.6847	384.076	1.86552
	559.62	62.8095	382.965	20.9223
	560.181	111.429	455.334	-7.2617
	560.744	134.15	398.567	17.9997
	561.31	86.4132	357.18	19.7579
	561.871	125.89	374.683	22.6621
	562.431	70.3823	464.05	15.8856
	562.994	82.6423	338.345	11.9877
	563.56	119.601	317.475	28.9407
	564.121	77.4403	369.777	17.3973
	564.681	109.652	432.669	-6.04232
	565.244	91.0439	449.007	21.5099
	565.811	77.9188	390.217	15.3912
	566.37	65.7439	365.952	19.8407
	566.931	35.6341	392.966	21.2091
	567.494	74.2086	352.091	-1.52883
	568.06	118.501	456.555	13.8274
	568.62	158.745	416.664	22.4968
	569.181	105.339	360.175	17.6948
	569.744	81.572	434.409	4.2169
	570.31	107.362	372.616	18.8064
	570.871	159.326	365.002	40.9837
	571.431	86.3318	417.821	9.65197
	572.061	82.4357	335.226	33.2202
	572.681	117.727	383.955	19.8057
	573.244	87.0762	412.807	13.2631
	573.81	104.17	454.265	21.0133
	574.371	67.7921	390.533	19.6216
	574.931	120.562	383.698	7.67656
	575.494	158.636	447.047	23.0471
	576.061	137.973	360.115	26.918
	576.621	117.465	445.47	18.5829
	577.181	73.7031	396.695	31.9752
	577.744	102.89	421.457	27.4115
	578.311	109.223	416.312	16.6197
	578.87	70.5201	506.887	30.4358
	579.431	107.666	414.537	13.2216
	579.994	68.6864	305.702	27.3409
	580.556	126.807	409.435	27.0193
	581.121	66.84	401.017	17.5859
	581.681	137.862	375.619	7.02813
	582.244	98.3473	373.793	9.29279
	582.806	112.265	425.086	38.8593
	583.371	116.691	442.271	31.5406
	583.931	82.7778	386.098	11.6436
	584.494	102.389	411.598	22.8996
	585.056	132.515	435.357	27.3157
	585.621	97.4912	393.396	-0.808454
	586.185	117.505	464.31	3.46938
	586.744	94.1624	501.615	21.878
	587.306	50.9313	437.081	5.90954
	587.871	84.5781	437.965	5.21304
	588.431	133.238	469.854	16.4061
	588.994	70.8229	395.827	25.9344
	589.556	81.628	416.745	8.33202
	590.12	90.6126	412.343	20.4663
	590.681	156.419	386.729	37.5858
	591.244	93.7074	346.009	9.53966
	591.806	124.354	372.823	26.8286
	592.371	118.701	412.009	28.3418
	592.931	99.0772	407.809	4.05724
	593.494	98.915	344.214	6.34962
	594.056	82.7352	424.533	15.6978
	594.621	76.3173	443.943	17.4761
	595.181	101.367	409.041	15.06
	595.744	62.9648	438.715	15.9846
	596.306	98.9165	396.947	23.8614
	596.871	113.302	384.765	-4.68817

## Sheet: Fig 5B
Data used for Fig 5B
	Genes	logFC	-log10pvalue
	EPB41	-0.066855	0.238305
	CD47	-0.066855	0.238305
	IFNGR1	-0.0705495	0.203028
	LAPTM5	-0.072938	0.146603
	BCLAF1	-0.0758438	0.622298
	PPP1R3B	-0.0758438	0.389427
	ZBTB1	-0.0758438	0.389427
	SMAP2	-0.0758438	0.312631
	RPS3A	-0.0758438	0.312631
	SF3A3	-0.0758438	0.246922
	ERV3-1	-0.0758438	0.246922
	CARD8	-0.0758438	0.246922
	LUCAT1	-0.0758438	0.179484
	ZFAS1	-0.0758438	0.131082
	MIER1	-0.0786643	0.0116994
	STAG2	-0.0808618	0.0578112
	IL1RAP	-0.0840643	0.0467458
	PGK1	-0.0871591	0.0658
	PRR13	-0.0879166	0.326396
	IL2RG	-0.0879166	0.290087
	RAPGEF2	-0.0879166	0.265775
	TSC22D2	-0.0879166	0.69074
	B3GNT5	-0.0891651	0.212841
	SNX27	-0.0901516	0.248731
	RPL39	-0.0985638	0.561797
	DOCK8	-0.0985638	0.0144636
	PCNX1	-0.0985638	0.655037
	CHST11	-0.0985638	0.53785
	TMEM50A	-0.0985638	0.414727
	RBM5	-0.0985638	0.414727
	NXF1	-0.0985638	0.414727
	ARHGEF1	-0.0985638	0.414727
	HCAR2	-0.0985638	0.285592
	KCNJ15	-0.0985638	0.091417
	ELF1	-0.108024	0.345963
	TNFRSF14	-0.108024	0.091279
	NPL	-0.108024	0.0323718
	SLC30A4	-0.10929	1.21667
	HMGN1	-0.10929	0.252262
	CXCR2	-0.114683	0.0318762
	UBA52	-0.116486	0.586391
	PTP4A2	-0.116486	0.381529
	ST20	-0.116486	0.084023
	KLF2	-0.118742	0.530237
	PJA2	-0.118742	0.473257
	HNRNPH1	-0.118742	0.465367
	VNN3	-0.118742	0.46467
	OSBPL8	-0.118742	0.356675
	HNRNPA2B1	-0.118742	0.0583399
	NCF1C	-0.121647	0.688756
	RB1CC1	-0.121647	0.688756
	CSNK2A1	-0.121647	0.688756
	MKLN1	-0.121647	0.537871
	ATP6V1C1	-0.121647	0.537871
	NUFIP2	-0.121647	0.537871
	KAT7	-0.121647	0.537871
	MLF2	-0.121647	0.44083
	ZNFX1	-0.121647	0.44083
	ZNF292	-0.121647	0.187823
	OGFRL1	-0.124099	0.349599
	ZNF267	-0.124099	0.12396
	CAPZA1	-0.127133	0.108117
	SDCBP	-0.129214	0.0498895
	SKIL	-0.129425	0.307148
	SARAF	-0.130985	0.492027
	AC010359.3	-0.130985	0.474344
	FPR1	-0.130985	0.34963
	TAB2	-0.130985	0.286569
	GBE1	-0.130985	0.279572
	MARCKS	-0.134633	0.462531
	NEAT1	-0.138068	0.450369
	VASP	-0.139206	0.562094
	PPP1R12B	-0.139206	0.395432
	KCNQ1OT1	-0.139206	0.297289
	DICER1	-0.139206	0.272515
	CEP350	-0.145106	0.688786
	PHC3	-0.145106	0.688786
	LAMTOR3	-0.145106	0.688786
	CDC42SE2	-0.145106	0.688786
	PTK2B	-0.145106	0.688786
	SEPTIN9	-0.145106	0.688786
	HIP1	-0.145106	0.567872
	GNS	-0.145106	0.567872
	OAZ2	-0.145106	0.567872
	STXBP2	-0.145106	0.567872
	RO60	-0.145106	0.467778
	PRRG3	-0.145106	0.467778
	WDR45B	-0.145106	0.467778
	R3HDM4	-0.146498	0.334073
	WDR26	-0.146498	0.331136
	PAG1	-0.146498	0.283931
	MT-ND1	-0.147473	0.881628
	ATP6V0A1	-0.153012	0.73107
	AHCTF1	-0.153012	0.69083
	AC005005.4	-0.153012	0.602662
	CD164	-0.153012	0.51794
	FGR	-0.153012	0.474344
	CD58	-0.153012	0.447805
	LAT2	-0.153012	0.372599
	HPSE	-0.153012	0.293525
	GPSM3	-0.153012	0.193998
	POLR2A	-0.153012	0.160503
	HNRNPU	-0.158065	0.521474
	DUSP6	-0.159964	0.654354
	PFN1	-0.159964	0.422632
	FOXO3	-0.159964	0.188571
	PPP1R15B	-0.159964	0.150736
	BRWD3	-0.159964	0.0992507
	GPCPD1	-0.164152	0.665394
	FNIP1	-0.164152	0.50518
	ATP6V0B	-0.164152	0.290801
	ARHGAP25	-0.166127	0.347133
	MPHOSPH8	-0.168953	1.49918
	RPA2	-0.168953	1.1677
	EIF1B	-0.168953	0.877503
	KIAA0232	-0.168953	0.877503
	H2AZ1	-0.168953	0.877503
	RALBP1	-0.168953	0.877503
	INPP5D	-0.168953	0.723506
	C11orf58	-0.168953	0.723506
	PAFAH1B2	-0.168953	0.723506
	LINC02649	-0.168953	0.723506
	SPG21	-0.168953	0.598839
	AC010618.3	-0.168953	0.598839
	TUG1	-0.175379	0.474344
	RC3H1	-0.175379	0.315116
	FCHSD2	-0.175379	0.315116
	ZNF121	-0.175379	0.315116
	AP1M1	-0.175379	0.258278
	AL022311.1	-0.175379	0.258278
	LY96	-0.175379	0.881564
	RPN1	-0.175379	0.731094
	OSTM1	-0.175379	0.640032
	MARCHF6	-0.177341	0.176022
	YPEL3	-0.177886	0.347359
	CPQ	-0.181026	0.350192
	TAOK1	-0.181026	0.212474
	PAK2	-0.186027	1.0959
	SLC6A6	-0.186027	0.375604
	ETF1	-0.186027	0.00791269
	MNDA	-0.192138	0.0554582
	TNFAIP8L1	-0.193201	1.44124
	TMEM30A	-0.193201	1.1677
	ACSL4	-0.193201	1.1677
	ELOVL5	-0.193201	0.918064
	MKRN1	-0.193201	0.918064
	FBXL20	-0.193201	0.918064
	NCOA1	-0.193201	0.759337
	SREK1	-0.193201	0.759337
	ADGRV1	-0.193201	0.759337
	MAPK3	-0.193201	0.759337
	SMG1	-0.194488	0.873167
	LIMS1	-0.194488	0.372503
	BAZ2B	-0.194488	0.33649
	LINC01578	-0.194488	0.155268
	SORL1	-0.19524	0.0859097
	RTF1	-0.1981	1.05994
	USP15	-0.1981	0.985676
	SPPL2A	-0.1981	0.678783
	EVI2B	-0.1981	0.463808
	AFF4	-0.2024	0.934394
	MX2	-0.2024	0.546876
	RYBP	-0.206205	0.521352
	MBP	-0.206205	0.4035
	S100A8	-0.206205	0.223878
	GABARAPL1	-0.209595	0.501289
	FCGR2A	-0.209595	0.384659
	IL1R2	-0.211905	1.49833
	CMTM6	-0.212636	0.678279
	ROCK2	-0.217863	1.49918
	TYK2	-0.217863	1.44134
	RNF11	-0.217863	1.1677
	AL078644.1	-0.217863	0.959917
	KDM2A	-0.217863	0.959917
	POLR2J3	-0.217863	0.959917
	RB1	-0.221183	1.05998
	AKAP10	-0.221183	0.780612
	EGR3	-0.221183	0.529692
	PHC2	-0.221183	0.510755
	FNBP1	-0.221183	0.510755
	NCOA3	-0.224095	0.959213
	CDC42SE1	-0.224095	0.654539
	DYRK1A	-0.224095	0.403526
	DHRS7	-0.224095	0.350436
	WNK1	-0.226669	0.722407
	RNF19B	-0.226669	0.704046
	GNAS	-0.226669	0.161737
	MYO1F	-0.227462	0.760066
	MDM4	-0.231014	0.589994
	NSMAF	-0.232865	0.118206
	LPIN2	-0.234542	0.395878
	GGNBP2	-0.242954	1.96044
	COP1	-0.242954	1.49918
	FAM153CP	-0.242954	1.49918
	PBX2	-0.242954	1.49918
	SP4	-0.242954	1.49918
	HDAC6	-0.242954	1.49918
	TOX4	-0.242954	1.49918
	AC244033.2	-0.242954	1.21722
	PPP2CA	-0.242954	1.21722
	CDK13	-0.242954	1.21722
	MFSD14C	-0.242954	1.21722
	SF1	-0.242954	1.21722
	HDAC7	-0.242954	1.21722
	SLC35E3	-0.242954	1.21722
	FEM1A	-0.242954	1.21722
	UBE2S	-0.242954	1.21722
	MOB1A	-0.244642	1.27435
	SEPTIN7	-0.244642	1.27435
	AC005747.1	-0.244642	0.929818
	LPGAT1	-0.244642	0.780612
	ADM	-0.244642	0.756602
	XPO6	-0.244642	0.637754
	SAMD8	-0.244642	0.539137
	UBXN4	-0.246121	0.810609
	ME2	-0.246121	0.810609
	ASPH	-0.246121	0.595667
	TNFAIP8	-0.246121	0.38001
	SLC15A4	-0.248589	0.6351
	CASS4	-0.248589	0.353155
	NEDD9	-0.248589	0.0648261
	AC020916.1	-0.249123	0.819904
	RASSF2	-0.252187	0.792611
	STK4	-0.255192	0.503443
	MAP3K2	-0.256901	0.320783
	ADD1	-0.268489	1.96044
	LRPAP1	-0.268489	1.96044
	GATD1	-0.268489	1.96044
	HCST	-0.268489	1.96044
	APOL6	-0.268489	1.96044
	TET3	-0.268489	1.55885
	LINC01485	-0.268489	1.55885
	UBR5	-0.268489	1.55885
	UBQLN1	-0.268489	1.55885
	AC010198.2	-0.268489	1.55885
	CASC4	-0.268489	1.55885
	C5AR2	-0.268489	1.55885
	PRXL2B	-0.268489	1.33377
	NIPBL	-0.268489	1.21429
	PSEN1	-0.268489	1.14604
	METTL9	-0.268489	1.00741
	KCNE3	-0.268489	0.943428
	TMEM154	-0.268489	0.863575
	JAK1	-0.268489	0.855658
	YWHAB	-0.268489	0.796533
	KLHL21	-0.268489	0.792485
	NAA50	-0.268489	0.792485
	MDM2	-0.268489	0.792485
	ZNF44	-0.268489	0.792485
	DARS1	-0.268489	0.732029
	RPS6KA5	-0.268489	0.732029
	MT-TV	-0.268489	0.732029
	SH3KBP1	-0.268489	0.728468
	RASSF3	-0.268489	0.728468
	YWHAZ	-0.268489	0.696106
	IK	-0.268489	0.670039
	NOTCH1	-0.268489	0.563404
	DOCK4	-0.268489	0.49196
	SEC14L1	-0.268489	0.485535
	HSP90AA1	-0.268489	0.322264
	SP3	-0.268489	0.236989
	HECA	-0.268489	0.178779
	SLC2A3	-0.273882	0.00625788
	SLC25A37	-0.274944	0.362217
	BOD1L1	-0.284256	0.943565
	PICALM	-0.287598	0.887224
	ARRDC3	-0.288667	1.3541
	FAM168A	-0.289863	0.57184
	KDM7A	-0.289863	0.499751
	ATP6V1G1	-0.289863	0.350076
	SPOPL	-0.291209	1.1346
	PPP1R2	-0.291209	0.864654
	PPP3CA	-0.291209	0.864654
	COA1	-0.291209	0.657374
	ATXN1	-0.291209	0.555865
	PSAP	-0.291209	0.555865
	CNOT11	-0.291209	0.41281
	ARHGEF35-AS1	-0.292736	1.60417
	PDK3	-0.292736	1.60417
	WASF2	-0.292736	1.18213
	RPS6KA1	-0.292736	0.984975
	MTPN	-0.292736	0.984975
	MYH9	-0.292736	0.984975
	CHCHD2	-0.292736	0.829488
	AC022973.3	-0.292736	0.829488
	ABCA1	-0.292736	0.829488
	PECAM1	-0.292736	0.829488
	SPATA6L	-0.294484	2.64681
	CCDC186	-0.294484	2.64681
	TOGARAM2	-0.294484	2.03419
	NEUROD1	-0.294484	2.03419
	ERGIC1	-0.294484	2.03419
	CCDC28A	-0.294484	2.03419
	STX11	-0.294484	2.03419
	SFT2D1	-0.294484	2.03419
	SINHCAFP3	-0.294484	2.03419
	SEMA4D	-0.294484	2.03419
	NUMA1	-0.294484	2.03419
	ATXN2	-0.294484	2.03419
	CALM1	-0.294484	2.03419
	NCBP3	-0.294484	2.03419
	ZNF101	-0.294484	2.03419
	NPEPPS	-0.309131	0.699424
	MARF1	-0.311558	1.58681
	BID	-0.311558	1.18635
	CRK	-0.311558	1.13791
	TMEM123	-0.311558	0.850388
	LRP10	-0.311558	0.809138
	PELI1	-0.311558	0.61398
	COTL1	-0.312432	0.642056
	ADGRE2	-0.314292	1.77475
	ITCH	-0.314292	1.18842
	RAP1B	-0.314292	0.909784
	TRIM33	-0.314292	0.678605
	GOLGA4	-0.314292	0.50533
	SLC44A2	-0.314292	0.429861
	LPAR2	-0.317398	1.91186
	FAM53C	-0.317398	1.53666
	LRRC4	-0.317398	1.53666
	SEPTIN2	-0.317398	1.2309
	RSF1	-0.317398	1.2309
	STK38L	-0.317398	1.2309
	AGO4	-0.317398	1.02781
	PAIP2	-0.317398	1.02781
	EIF3B	-0.317398	1.02781
	TFE3	-0.317398	1.02781
	RPL23	-0.317398	1.02781
	ITPK1	-0.317398	2.37459
	ARL6IP5	-0.320956	2.74155
	EIF4A2	-0.320956	2.74155
	NIPBL-DT	-0.320956	2.74155
	SGCE	-0.320956	2.74155
	IPMK	-0.320956	2.74155
	HYKK	-0.320956	2.74155
	P2RX5-TAX1BP3	-0.320956	2.74155
	VEZF1	-0.320956	2.74155
	PINLYP	-0.320956	2.74155
	SON	-0.32363	0.694849
	ERBIN	-0.325072	0.537285
	RAPGEF1	-0.326592	0.746152
	CCNH	-0.329889	0.867088
	USP4	-0.329889	0.811424
	PELI2	-0.329889	0.562675
	AVL9	-0.333584	0.871896
	TGOLN2	-0.337751	1.77475
	CAPZA2	-0.337751	1.60829
	LDB1	-0.337751	0.827471
	PAPOLA	-0.337751	0.827471
	RPS27L	-0.337751	0.779915
	EBLN3P	-0.342489	2.37459
	ULK1	-0.342489	2.37459
	DNTTIP1	-0.342489	2.37459
	BRWD1	-0.342489	2.37459
	GEMIN6	-0.342489	2.02246
	CC2D2A	-0.342489	2.02246
	NRBF2	-0.342489	2.02246
	INKA2	-0.342489	1.55622
	UBE2A	-0.342489	1.55622
	GMDS-DT	-0.342489	1.28117
	CBX3	-0.342489	1.28117
	TBXAS1	-0.342489	1.28117
	TBK1	-0.342489	1.28117
	PIK3CB	-0.342489	0.987181
	C6orf62	-0.346491	1.53901
	GPBP1	-0.346491	0.465104
	RLIM	-0.346491	0.377603
	EPM2AIP1	-0.347923	3.90898
	UGDH-AS1	-0.347923	3.90898
	AL357518.2	-0.347923	3.90898
	GIT2	-0.347923	3.90898
	RCBTB2	-0.347923	3.90898
	MEFV	-0.347923	3.90898
	RICTOR	-0.350951	1.22923
	RSRC2	-0.350951	0.727681
	ZNF302	-0.3552	1.12084
	RBM47	-0.355952	0.915864
	STK40	-0.355952	0.841896
	GATAD2B	-0.355952	0.841896
	LINC01094	-0.355952	0.654168
	AC099489.1	-0.355952	0.555705
	IRF2BP2	-0.355952	0.396165
	TPI1	-0.356545	0.500349
	ARPC2	-0.357756	0.814074
	STXBP3	-0.361598	1.61721
	YTHDF3	-0.361598	1.42004
	PHIP	-0.361598	1.25758
	UQCRC2	-0.361598	1.21377
	SP1	-0.361598	0.804367
	FOXP1	-0.366669	1.15819
	UBL3	-0.368024	2.94972
	AC023830.2	-0.368024	2.64594
	MNT	-0.368024	2.46892
	NADK	-0.368024	1.61631
	THADA	-0.368024	1.61631
	ZNF445	-0.368024	1.61631
	COQ6	-0.368024	1.61631
	ATXN3	-0.368024	1.61631
	MYH11	-0.368024	1.61631
	CNOT1	-0.368024	1.61631
	SLITRK4	-0.368024	0.65479
	ACAP2	-0.372325	0.313865
	LAMP2	-0.375404	1.53433
	GDI1	-0.378672	1.32567
	ZMYM2	-0.378672	0.772852
	NPM1P40	-0.380964	1.3444
	RBM39	-0.380964	1.17848
	SLC38A2	-0.380964	0.789586
	HNRNPK	-0.380964	0.785119
	FGF23	-0.383966	0.259681
	S100PBP	-0.385846	2.15337
	JDP2	-0.385846	1.68598
	PCYT1A	-0.385846	1.4828
	ARFIP1	-0.385846	1.4828
	POU5F2	-0.385846	1.21398
	CXCR1	-0.385846	0.829488
	HIVEP2	-0.385846	0.829488
	EIF4B	-0.385846	0.829488
	TSC22D3	-0.388783	0.318883
	IRF2BPL	-0.39402	3.06202
	SLC25A30	-0.39402	2.67702
	CDC73	-0.39402	2.08118
	SLC9A7	-0.39402	2.08118
	ZNF345	-0.39402	2.08118
	MED29	-0.39402	2.08118
	MAPK1	-0.39402	2.08118
	RAB11FIP1	-0.401755	1.26707
	TOR1AIP2	-0.401755	0.909784
	HCK	-0.401755	0.594323
	RBMS1	-0.401755	0.519849
	PTPRE	-0.403418	1.03513
	CCNL1	-0.40455	0.722772
	LITAF	-0.405371	0.869823
	GRK2	-0.407892	2.24188
	STX6	-0.407892	0.430211
	DDX17	-0.408666	1.20235
	PCSK7	-0.410508	1.75705
	ZFC3H1	-0.410508	1.75705
	ARF6	-0.410508	1.29616
	BIRC6	-0.410508	1.0982
	ATG3	-0.410508	1.0982
	AC068282.1	-0.410508	1.02781
	N4BP1	-0.410508	1.02781
	CLEC2B	-0.410508	0.55957
	METTL2B	-0.420492	3.88851
	LTA4H	-0.420492	3.88851
	RUNDC3A-AS1	-0.420492	3.88851
	AP000350.7	-0.420492	3.88851
	TFDP2	-0.420492	2.7711
	DEPDC5	-0.420492	2.7711
	ABCG1	-0.420492	2.7711
	SF3B1	-0.420492	1.4972
	ZNF148	-0.425214	1.29457
	PHF3	-0.425214	1.21362
	NEDD4L	-0.425214	1.06937
	SPTY2D1	-0.425214	0.614538
	ACTG1	-0.428269	0.445159
	SYK	-0.428953	1.31875
	SCAF11	-0.428953	1.0117
	ZNF207	-0.431988	1.70125
	SETX	-0.431988	0.613527
	SDC3	-0.435599	2.09836
	ARID1B	-0.435599	1.57568
	CHD9	-0.435599	1.57568
	MT-RNR2	-0.438265	1.53596
	MAP1LC3B	-0.44067	0.901707
	UBE2D3	-0.442518	1.78192
	SERPINA1	-0.442518	0.0235954
	RXRA	-0.445367	0.855479
	ZNF483	-0.447459	5.12145
	CELF2-AS1	-0.447459	3.90724
	SWT1	-0.449061	1.04006
	PRKCB	-0.461134	2.35446
	TMUB2	-0.461134	2.05586
	NAP1L1	-0.461134	2.0314
	YIPF3	-0.461134	1.61631
	IFNAR1	-0.461134	1.45156
	KCNJ2	-0.461134	1.44817
	SNX10	-0.461134	1.41959
	KLF6	-0.461134	1.24654
	TMCC3	-0.461134	1.17548
	HNRNPF	-0.461134	1.08844
	BTG2	-0.470533	0.0230852
	MPV17L	-0.473309	2.4975
	ITSN2	-0.473309	1.77047
	HCP5	-0.473309	0.829488
	CNNM2	-0.481893	1.03466
	GARS-DT	-0.484218	2.54944
	PAFAH1B1	-0.484218	2.54944
	PDK1	-0.484218	0.718651
	PLCG2	-0.487129	4.16641
	RDH13	-0.487129	2.70859
	POLH	-0.487129	2.08118
	AGO2	-0.494049	1.35513
	NCALD	-0.497971	2.60207
	ZKSCAN1	-0.497971	2.09456
	ZNF652	-0.497971	1.75705
	CYTIP	-0.506649	1.31454
	HEPACAM	-0.507676	1.83666
	NFE2L3	-0.513601	2.80202
	DDX50	-0.513601	2.80202
	SLC5A3	-0.513601	2.7711
	ELL	-0.516416	2.03681
	PTBP3	-0.518467	1.21663
	PRR14L	-0.523062	2.17651
	RAB21	-0.531523	1.6188
	AC003681.1	-0.531523	1.05544
	RSRP1	-0.531523	0.732994
	GLRX	-0.539136	0.814826
	NQO2	-0.546023	0.817795
	MXI1	-0.552282	1.22985
	TGFB1	-0.552282	0.260211
	RIOK3	-0.555771	1.66729
	GCC2	-0.555771	0.902623
	HPCAL1	-0.557995	1.19025
	SEC22B	-0.557995	0.560355
	MBD4	-0.574592	4.22072
	LONP2	-0.574592	3.16717
	SLC35F5	-0.574592	2.17945
	EVI2A	-0.578173	2.03336
	TMF1	-0.580433	1.84238
	LRRFIP1	-0.582597	1.15579
	AGO3	-0.585679	2.78961
	AL035078.1	-0.590417	1.12868
	FNDC3A	-0.590417	0.699796
	RAB7A	-0.598637	1.60357
	SYNE2	-0.609526	1.06797
	NFKBID	-0.616412	1.05026
	IER2	-0.626943	0.369015
	ARID4B	-0.631059	3.54873
	PCNX4	-0.633773	2.61446
	HERC4	-0.633773	1.66707
	SFPQ	-0.636221	2.8014
	YWHAG	-0.636221	1.11161
	EP300	-0.640458	1.21906
	AL034397.3	-0.642304	2.11109
	AP000919.2	-0.658435	1.39726
	ST8SIA4	-0.65968	2.00751
	CELF2	-0.660806	3.2573
	MSL1	-0.660806	1.93382
	YTHDC1	-0.660806	0.953656
	DAZAP2	-0.664417	1.78722
	N4BP2L2	-0.667038	1.1852
	ATP6AP1	-0.683526	1.00982
	IRF1	-0.70661	2.53859
	PTEN	-0.724168	0.881612
	YIPF4	-0.732436	3.76621
	ACTB	-0.765988	0.350416
	CREBRF	-0.816793	1.19455
	TXNIP	-0.847025	1.04279
	ARPC3	-0.860404	3.05989
	SMG7	-0.928639	3.08014
	MID1IP1	-0.958149	1.17361
	ZFP36L1	-1.12763	1.95253
	AL162581.1	-1.36516	0.00998713
	HBA1	-3.11012	2.73145
	HBB	-3.17476	0.439493
	HBA2	-3.46065	2.59919

## Sheet: Fig 5C
Data used for Fig 5C
		IL-8 RQ - PLB-985 cells (normalized to HS-treated)
			HS	Control	Ad5 HS
			1	0.28744	11.7588
			1		2.8607
			1	0.199686	1.2293
			1		2.49555
			1	1.65679	3.53953
		Mean	1	0.714638	4.37677
		SEM	0	0.36542	1.88333

## Sheet: Fig 6A
Data used for Fig 6A
Panel A		PMNs exposed to opsonised Ad5 and Ad3
				Sytox green-positive cell % relative to Triton-X100-treated cells
				HBSS	HS	Ad5 HS	Ad3 HS	TX 1%
		0h	2023-10-17	1.18309	1.24585	1.12403	1.60299	100
			2023-10-23	1.29505	2.25394	1.99217	1.65142	100
			2023-10-30	1.81328	2.75894	2.58861	2.73629	100
			2023-11-22	0.90253	1.19154	1.34027	0.995487	100
			2026-01-22	2.34824	2.92707	3.29004	4.17582	100
			Moyenne	1.50844	2.07547	2.06703	2.2324	100
			SEM	0.256584	0.367003	0.399426	0.561001	0
		1h	2023-10-17	1.19325	1.15698	20.7798	20.7234	100
			2023-10-23	1.81974	1.25796	25.9433	24.6178	100
			2023-10-30	1.73343	1.5275	17.8666	17.824	100
			2023-11-22	2.31121	1.85589	17.1376	20.2655	100
			2026-01-22	1.19551	1.18104	37.3704	46.2024	100
			Moyenne	1.65063	1.39587	23.8195	25.9266	100
			SEM	0.21073	0.132511	3.72466	5.18457	0
		2h	2023-10-17	1.18588	1.27283	35.0727	38.5193	100
			2023-10-23	1.81924	1.67622	43.0966	40.9833	100
			2023-10-30	1.68081	1.73464	37.5921	34.5605	100
			2023-11-22	2.27833	2.41574	27.5946	31.0833	100
			2026-01-22	1.142	1.01162	57.706	72.0955	100
			Moyenne	1.62125	1.62221	40.2124	43.4484	100
			SEM	0.211392	0.238761	5.03407	7.3584	0
		4h	2023-10-17	2.06011	2.2998	49.8501	53.1923	100
			2023-10-23	2.36682	1.79255	46.5225	46.2168	100
			2023-10-30	2.29857	2.24494	54.7025	57.355	100
			2023-11-22	3.22066	3.81567	42.4022	53.3066	100
			2026-01-22	1.77259	1.0027	68.1757	93.5032	100
			Moyenne	2.34375	2.23113	52.3306	60.7148	100
			SEM	0.242715	0.459187	4.44497	8.39055	0
		6h	2023-10-17	4.90905	4.57332	56.3766	61.3867	100
			2023-10-23	7.41624	3.64907	84.0135	76.4419	100
			2023-10-30	3.922	3.42681	60.4467	65.5568	100
			2023-11-22	7.81652	4.02735	38.608	49.8166	100
			2026-01-22	3.87882	1.77291	76.1853	108.013	100
			Moyenne	5.58853	3.48989	63.126	72.243	100
			SEM	0.850488	0.47117	7.93944	9.9061	0

## Sheet: Fig 7
Data used for Fig 7
Panel B		PLB-985 cells exposed to inhibitors and opsonised Ad5
		Sytox-positive cell % (after normalization with inhibitor-treated non-Ad-exposed cells and normalization with Ad-incubated untreated cell fluorescence) at 4h Ad incubation
		Untreated	Z-VAD-FMK 15 µM	LDC7559 10 µM	Nec1s 50 µM	GSK872 25 µM	Necro. 30 µM	GSK484 10 µM	Sivelestat 50 µg/mL	Reparixin 20 µM
		100	80	116	114	46	112	93	91	88
		100	84	101	88	42	84	64	62	84
		100	67	65	153	32	127	115	99	122
		100			108	31	101		43	120
		100				80
		100				38
		Mean	77	94	115.75	44.8333	106	90.6667	73.75	103.5
		SEM	5.1316	15.1327	13.6038	7.41358	9.06458	14.7686	12.9703	10.1448
Panel C		PLB-985 cells exposed to inhibitors and opsonised Ad5
		Sytox -positive cell % (same as in upper table)
		Untreated	Dasatinib 100 nM	Akt inh XI 5 µM	EDTA 2.5 mM
		100	86	84	51
		100	87	85	43
		100	106	76	69
		100			47
		100			29
		100			46
		Mean	93	81.6667	47.5
		SEM	6.50641	2.848	5.28993
Panel D		PMNs exposed to inhibitors and opsonised Ad5
		Sytox -positive cell % (after normalization with inhibitor-treated non-Ad-exposed cells and normalization with Ad-incubated untreated cell fluorescence) at 4h Ad incubation
		Untreated	DPI 10 µM	EDTA 2.5 mM	GSK840 25 µM	GSK872 25 µM	GSK843 25 µM
		100	41.5029	53.6454	69	14.4373	69
		100	118.876	62.9905	23	7.86127	8
		100	93.1915	41.3605	49	47.5585	70
		100	99.0099	61.0484	13	7.97525	14
		100		72.9686	8		14
		Mean	88.145	58.4027	32.4	19.4581	35
		SEM	16.4908	5.25967	11.5655	9.49202	14.128

## Sheet: Fig 8A
Data used for Fig 8A
	IL-8 (pg/mL)
			Cells	HS	Ad5 HS	Ad3 HS
	1h	2023-02-23	305	285	912	1734
		2022-07-07	404	545	946	492
		2023-07-05	682	774	1695	1799
		2023-01-23	305	285	946	492
		2023-10-18	202	139	427	423
		2023-10-05	431	213	1096	1272
		2023-06-28		313	1414	1468
		Mean	388.167	364.857	1062.29	1097.14
		SEM	67.5561	83.0039	152.627	231.618
	3h	2023-02-23	342	283	1419	1924
		2022-07-07	477	531	1455	1094
		2023-07-05	695	748	2142	2060
		2023-01-23	342	283	1455	1094
		2023-10-18	18	263	912	1145
		2023-10-05	158	184	1271	1525
		2023-06-28		534	1641	1874
		Mean	338.667	403.714	1470.71	1530.86
		SEM	96.8847	76.986	140.986	160.573

[truncated: 14 more sheets: Fig 8B, Fig 8C, Fig 9, S1 Fig, S2 Fig, S3 Fig, S5 Fig, S6A Fig, S6B Fig, S7 Fig, S9 Fig, S11 Fig, S12 Fig, S13 Fig]
